# Supplementary material for: Arsenophonus symbiosis with louse flies: multiple origins, coevolutionary dynamics, and metabolic significance
Source: mSystems. 2023 Sep 26;8(5):e00706-23. doi: 10.1128/msystems.00706-23 (PMC10654098; doi:10.1128/msystems.00706-23)
Supplement: Table S1 — Metadata (accession numbers, lists of genes). [file msystems.00706-23-s0002.xlsx]

## Sheet: Legend
Sheet Name	Description
Accession_Arsenophonusgenomes	a-List of accession numbers for the complete genomes and genome drafts of Arsenophonus symbionts retrieved in this study (including the samples metadata).
Accession_HostMITOgenomes	b-List of accession numbers for the mitochondrial genomes of hippoboscids retrieved in this study (including the samples metadata).
No_ofTrimmedReads	c-Number of trimmed reads for each of the sequenced sample.
Arsenophonus_matrix_genomes	d-List of accession numbers and abbreviations for genomes used in the Arsenophonus matrix.
Arsenophonus_matrix_genelist	e-List of single-copy ortholog genes used in the Arsenophonus matrix. The order of genes shown in this table corresponds to the order of gene alignments in the concatenated phylogenetic matrix.
Host_matrix_genomes	f-List of accession numbers and abbreviations for the mitochondrial genomes used in the host matrix.
Host_matrix_genelist	g-List of single-copy ortholog genes used in the concatenated host matrix. The order of genes shown in this table corresponds to the order of gene alignments in the concatenated phylogenetic matrix.

## Sheet: a-Accession_Arsenophonusgenomes
Accession number (BioSample NCBI)*	Taxon (NCBI)	Insect host	Collection date	Country	Vertebrate host
SAMN33923969	Arsenophonus sp.	Ornithoica turdi	N/A	Czech Republic	N/A
SAMN33923970	Arsenophonus sp.	Ornithomya biloba	2019	Czech Republic	Hirundo rustica
SAMN33923971	Arsenophonus sp.	Crataerina hirundinis	2019	Czech Republic	Delichon urbicum
SAMN33923972	Arsenophonus sp.	Ornithomya fringillina	2019	Czech Republic	Acrocephalus scirpaceus
SAMN33923973	Arsenophonus sp.	Ornithomya avicularia	2019	Czech Republic	Strix aluco
SAMN33923974	Arsenophonus sp.	Pseudolynchia canariensis	2021	USA	Columba sp.
SAMN33923975	Arsenophonus sp.	Crataerina pallida (20K)	2020	Czech Republic	Apus apus
SAMN33923976	Arsenophonus sp.	Crataerina pallida (24K)	2020	Czech Republic	Apus apus
SAMN33923977	Arsenophonus sp.	Hippobosca equina	2015	Slovakia	Mammal host
* All complete genomes and genome drafts are deposited in NCBI under the same BioProject number (PRJNA949118).

## Sheet: b-Accession_HostMITOgenomes
Accession number (BioSample NCBI)*	Taxon (NCBI)	Collection date	Country	Vertebrate host
OR348035	Ornithoica turdi	N/A	Czech Republic	N/A
OR348033	Ornithomya biloba	2019	Czech Republic	Hirundo rustica
OR348040	Crataerina hirundinis	2019	Czech Republic	Delichon urbicum
OR348041	Ornithomya fringillina	2019	Czech Republic	Acrocephalus scirpaceus
OR348034	Ornithomya avicularia	2019	Czech Republic	Strix aluco
OR348039	Pseudolynchia canariensis	2021	USA	Columba sp.
OR348036	Crataerina pallida 20K	2020	Czech Republic	Apus apus
OR348037	Crataerina pallida 24K	2020	Czech Republic	Apus apus
OR348038	Hippobosca equina	2015	Slovakia	Mammal host
* All mitochondrial genomes are deposited in NCBI under the same BioProject number (XXX).

## Sheet: c-No_ofTrimmedReads
Taxon	F reads	R reads
Illumina reads
Ornithomya biloba	12942570	12942570
Ornithomya fringillina	35218918	35218918
Crataerina hirundinis	17755247	17755247
Hippobosca equina	12266319	12266319
Ornithoica turdi	12427219	12427219
Ornithomya avicularia	15749605	15749605
Pseudolynchia canariensis	19950522	19950522
Crataerina pallida 20K	40030529	40030529
Crataerina pallida 24K	36133310	36133310
Nanopore reads
Hippobosca equina	3110899

## Sheet: d-Arsenophonus_matrix_genomes
Assembly accession number (NCBI)	Taxon (NCBI)	Insect host	Taxon abbreviation (used in alignment)
SAMN33923977	Arsenophonus sp.	Hippobosca equina	Ahipp
SAMN33923975	Arsenophonus sp.	Crataerina pallida	Acrat20K
SAMN33923976	Arsenophonus sp.	Crataerina pallida	Acrat24K
SAMN33923974	Arsenophonus sp.	Pseudolynchia canariensis	Apscan
SAMN33923973	Arsenophonus sp.	Ornithomya avicularia	Aorav
SAMN33923972	Arsenophonus sp.	Ornithomya fringillina	Aorfr
SAMN33923971	Arsenophonus sp.	Crataerina hirundinis	Acrhi
SAMN33923970	Arsenophonus sp.	Ornithomya biloba	Aorbi
SAMN33923969	Arsenophonus sp.	Ornithoica turdi	Aortu
SAMN33924085	Arsenophonus melophagi	Melophagus ovinus	Amelo
GCA_001534665.1	Arsenophonus lipoptenae	Lipoptena cervi	Alipo
GCA_002287155.1	Arsenophonus sp.	Entylia carinata	AspEN
GCA_900343025.1	Arsenophonus sp.	Aleurodicus floccissimus	Aalfl
GCA_000757905.1	Arsenophonus sp.	Nilaparvata lugens	Anilu
GCA_013460135.1	Arsenophonus sp.	Aphis craccivora	Aapcr
GCA_902713415.1	Arsenophonus sp.	Bemisia tabaci	AbemQII
GCA_004118055.1	Arsenophonus sp.	Bemisia tabaci	AbemAsia
GCA_024349725.1	Arsenophonus sp.	Ceratovacuna japonica	Aceja
GCA_900343015.1	Arsenophonus sp.	Aleurodicus dispersus	Aaldi
GCA_004768525.1	Arsenophonus nasoniae	Nasonia vitripennis	AnasF
GCA_001640365.1	Arsenophonus triatominarum	Triatoma infestans	Atria
GCA_000429565.1	Arsenophonus nasoniae	Nasonia vitripennis	AnasD
GCA_020268605.1	Arsenophonus apicola	Apis mellifera	AapmU
GCA_903968575.1	Arsenophonus apicola	Apis mellifera	AapmC
GCA_000093065.1	Riesia pediculicola	Pediculus humanus capitis	Rpedi
GCA_002073895.1	Riesia pediculischaeffi	Pediculus shaeffi	Rpedisch
GCA_002074035.1	Riesia sp.	Pthirus gorillae	Rpthi
GCA_000191405.1	Haemophilus parainfluenzae	-	Hinfl
GCA_900004845.1	Sodalis glossinidius str. morsitans	-	Sglos
GCA_000069965.1	Proteus mirabilis	-	Pmira
GCA_023547145.1	Providencia stuarti	-	Pstua
*Bold - Arsenophonus genomes newly assembled in this study

## Sheet: e-Arsenophonus_matrix_genelist
Gene full name
serine--tRNA ligase
translation initiation factor IF-1
bis(5'-nucleosyl)-tetraphosphatase (symmetrical) ApaH
16S rRNA (adenine(1518)-N(6)/adenine(1519)-N(6))-dimethyltransferase RsmA
prolipoprotein diacylglyceryl transferase
30S ribosomal protein S2
translation elongation factor Ts
UMP kinase
ribosome recycling factor
tRNA lysidine(34) synthetase TilS
proline--tRNA ligase
valine--tRNA ligase
dihydropteroate synthase
ATP-dependent zinc metalloprotease FtsH
transcription elongation factor GreA
DNA topoisomerase (ATP-hydrolyzing) subunit A
bifunctional tetrahydrofolate synthase/dihydrofolate synthase
acetyl-CoA carboxylase, carboxyltransferase subunit beta
tRNA pseudouridine(38-40) synthase TruA
6,7-dimethyl-8-ribityllumazine synthase
transcription antitermination factor NusB
1-deoxy-D-xylulose-5-phosphate synthase
inorganic diphosphatase
23S rRNA (guanosine(2251)-2'-O)-methyltransferase RlmB
adenylosuccinate synthase
oligoribonuclease
phosphatidylserine decarboxylase
SsrA-binding protein SmpB
nucleotide exchange factor GrpE
translation elongation factor 4
ribonuclease III
ribosome biogenesis GTPase Der
2-amino-4-hydroxy-6-hydroxymethyldihydropteridine diphosphokinase
50S ribosomal protein L33
50S ribosomal protein L28
aspartate--tRNA ligase
peptide chain release factor N(5)-glutamine methyltransferase
4-(cytidine 5'-diphospho)-2-C-methyl-D-erythritol kinase
ribose-phosphate diphosphokinase
flavodoxin FldA
tRNA (adenosine(37)-N6)-threonylcarbamoyltransferase complex dimerization subunit type 1 TsaB
transcription termination/antitermination protein NusG
50S ribosomal protein L11
50S ribosomal protein L1
30S ribosomal protein S16
50S ribosomal protein L19
ACP S-malonyltransferase
50S ribosomal protein L32
DNA polymerase III subunit delta
lipoyl(octanoyl) transferase LipB
GTP cyclohydrolase-2
tyrosine--tRNA ligase
23S rRNA pseudouridine(1911/1915/1917) synthase RluD
ATP-dependent Clp endopeptidase proteolytic subunit ClpP
30S ribosomal protein S12
30S ribosomal protein S7
phosphoglycerate kinase
*The order of genes shown in this table corresponds to the order of gene alignments in the concatenated phylogenetic matrix.

## Sheet: f-Host_matrix_genomes
Accesion number	Taxon (NCBI)	Taxon abbreviation (used in alignment)
xxx	Crataerina hirundinis	Chiru1		Bold - mitochondrial genomes newly assembled in this study
xxx	Crataerina pallida	Cpali20K		Green background - taxa used in the concatenated matrix
xxx	Crataerina pallida	Cpali24K
xxx	Hippobosca equina	Hequi1
xxx	Ornithomya avicularia	Oavic1
xxx	Ornithomya biloba	Obilo1
xxx	Ornithomya fringillina	Ofring1
xxx	Ornithoica turdi	Oturd1
xxx	Pseudolynchia canariensis	Pcana
NC_042780.1	Gasterophilus inermis	Giner
MZ826152.1	Glossina austeni	Gaust
MT679542.1	Lipoptena sp.	Liposp
KX870852.1	Melophagus ovinus	Movin
JF439541.1	Glossina morsitans	Gmors
KF453419.1	Crataerina melbae	Cmelb
MF496024.1	Crataerina pallida	Cpali3
EF531196.1	Crataerina pallida	Cpali4
EF531208.1	Hippobosca equina	Hequi2
MZ261712.1	Icosta americana	Iamer
MF579440.1	Icosta sp. 1 ES-2018	Icostasp1
MF579439.1	Icosta sp. 1 ES-2018	Icostasp2
MF579436.1	Icosta sp. 2 ES-2018	Icostasp3
MF579435.1	Icosta sp. 2 ES-2018	Icostasp4
EF531204.1	Lipoptena cervi	Lcerv
MF495993.1	Lipoptena fortisetosa	Lfort
MF495998.1	Microlynchia galapagoensis	Mgala
KF725683.1	Olfersia sp. TR_HRB2	Olfersia
JQ246707.1	Ornithoctona erythrocephala	Oeryth
MF495995.1	Ornithoica sp. 2 ES-2018	Ornithoicasp1
MF495994.1	Ornithoica sp. 2 ES-2018	Ornithoicasp2
MK234697.1	Ornithoica turdi	Oturd2
MZ261713.1	Ornithomya avicularia	Oavic2
MF579442.1	Ornithomya avicularia	Oavic3
MF496019.1	Ornithomya avicularia	Oavic4
MF496020.1	Ornithomya avicularia	Oavic5
MF496021.1	Ornithomya avicularia	Oavic6
MW590978.1	Ornithomya avicularia	Oavic7
EF531211.1	Ornithomya avicularia	Oavic8
MZ261702.1	Ornithomya avicularia	Oavic9
MF496012.1	Ornithomya avicularia	Oavic10
MZ261711.1	Ornithomya avicularia	Oavic11
MF495992.1	Ornithomya avicularia	Oavic12
MW590977.1	Ornithomya avicularia	Oavic13
MF496017.1	Ornithomya avicularia	Oavic14
MF496023.1	Ornithomya avicularia	Oavic15
MF579443.1	Ornithomya avicularia	Oavic16
MZ261715.1	Ornithomya bequaerti	Obequ
EF531212.1	Ornithomya biloba	Obilo2
KF453422.1	Ornithomya biloba	Obilo3
MF496009.1	Ornithomya biloba	Obilo4
OL505728.1	Ornithomya biloba	Obilo5
MF496008.1	Ornithomya biloba	Obilo6
MF579441.1	Ornithomya biloba	Obilo7
DQ217767.1	Ornithomya chloropus	Ochlor1
DQ217766.1	Ornithomya chloropus	Ochlor2
EF531213.1	Ornithomya chloropus	Ochlor3
MW590981.1	Ornithomya fringillina	Ofrin2
DQ217757.1	Ornithomya fringillina	Ofrin3
DQ217762.1	Ornithomya fringillina	Ofrin4
MN182695.1	Ornithophila gestroi	Ogest
EF531220.1	Pseudolynchia sp. P-27	Pseudosp
EF531215.1	Crataerina hirundinis	Chiru2

## Sheet: g-Host_concat_matrix_genelist
Gene full name*
ATP synthase 6
ATP synthase 8
Cytochrome c oxidase subunit I
Cytochrome c oxidase subunit II
Cytochrome c oxidase subunit III
NADH dehydrogenase subunit 1
NADH dehydrogenase subunit 2
NADH dehydrogenase subunit 3
NADH dehydrogenase subunit 4
NADH dehydrogenase subunit 4l
NADH dehydrogenase subunit 5
NADH dehydrogenase subunit 6
*The order of genes shown in this table corresponds to the order of gene alignments in the concatenated phylogenetic matrix.
