# Supplementary material for: Arsenophonus symbiosis with louse flies: multiple origins, coevolutionary dynamics, and metabolic significance
Source: mSystems. 2023 Sep 26;8(5):e00706-23. doi: 10.1128/msystems.00706-23 (PMC10654098; doi:10.1128/msystems.00706-23)
Supplement: Table S2 — Metabolic capacities of the Arsenophonus strains. [file msystems.00706-23-s0003.xlsx]

## Sheet: MetabolicCap
Supplementary table 2. Presence (green) and absence (white) of the genes is mapped for the Arsenophonus strains. Asterisk designates the incomplete assembly of Arsenophonus from Pseudolynchia canariensis)			blood-feeders														non-blood-feeders													*
			lice			Hippoboscidae										Triatominae
						long-branched							short-branched
pathway	gene abbr.	K number				Ornithomya-Crataerina cluster
			Riesia pthiripubis	Riesia pediculischaeffi	Riesia pediculicola	Arsenophonus (Ornithomya biloba)	Arsenophonus (Ornithomya fringilina )	Arsenophonus (Ornithomya avicularia)	Arsenophonus (Crataerina hirundinis)	Arsenophonus lipoptenae	Arsenophonus melophagi	Arsenophonus (Ornithoica turdi)	Arsenophonus (Crataerina pallida)	Arsenophonus (Crataerina pallida)	Arsenophonus (Hippobosca equina)	Arsenophonus triatominarum	Arsenophonus (Ceratovacuna japonica)	Arsenophonus (Aleurodicus dispersus)	Arsenophonus (Aleurodicus floccissimus)	Arsenophonus (Apis craccivora)	Arsenophonus apicola (GCA_903968575)	Arsenophonus apicola (GCA_020268605)	Arsenophonus nasoniae DSM	Arsenophonus nasoniae strain FIN	Arsenophonus (Nilaparvata lugens)	Arsenophonus (Bemisia tabaci Q2)	Arsenophonus (Bemisia tabaci Q2)	Arsenophonus (Entylia carinata)		Arsenophonus (Pseudolynchia canariensis)
Thiamine	thiF	K03148
	thiS	K03154
	thiI	K03151
	thiH	K03150
	thiG	K03149
	thiC	K03147
	thiD	K00941
	thiE	K00788
	thiL	K00946
	thiE	K00788
Riboflavin	ribA	K01497
	ribD	K11752
	yigB	K20862
	ribB	K02858
	ribH	K00794
	ribE	K00793
	ribF	K11753
Pyridoxal	epd	K03472
	GAPDH, gapA	K00134
	pdxB	K03473
	serC	K00831
	pdxA	K00097
	pdxJ	K03474
	pdxH	K00275
Nicotinate	nadB	K00278
	nadA	K03517
	nadC, QPRT	K00767
	nadD	K00969
	NADSYN1, QNS1, nadE	K01950
Pantothenate	panB	K00606
	panE	K00077
	panC	K01918
Biotin	bioC	K02169
	fabB	K00647
	fabF	K09458
	fabG	K00059
	fabZ	K02372
	fabI	K00208
	bioH	K02170
	bioF	K00652
	bioA	K00833
	bioD	K01935
	bioB	K01012
Lipoic acid	lipB	K03801
	lipA	K03644
folate	folE, GCH1	K01495
	nudB	K08310
	folB	K01633
	folK	K00950
	folP	K00796
	folC	K11754
	DHFR	K00287
Cobalamin
Heme	EARS	K01885
	hemA	K02492
	hemL	K01845
	hemB	K01698
	hemC	K01749
	hemD	K01719
	hemE	K01599
	CPOX	K00228
	hemN	K02495
	hemG	K00230
	ALAS	K00643
Lysine	lysC	K00928
	thrA	K12524
	metL	K12525
	asd	K00133
	dapA	K01714
	dapB	K00215
	dapD	K00674
	argD	K00821
	dapC	K14267
	dapE	K01439
	dapF	K01778
	lysA	K01586
Proline	proB	K00931
	proA	K00147
	proC	K00286
Cysteine	cysE	K00640
	cysK	K01738
Methionine	lysC	K00928
	thrA	K12524
	metL	K12525
	asd	K00133
	thrA	K12524
	metL	K12525
	metA	K00651
	metX	K00641
	metB	K01739
	metC	K01760
	patB	K14155
	metH	K00548
	yitJ	K24042
	metE	K00549
Valine	ilvB	K01652
	ilvM	K11258
	ilvC	K00053
	ilvD	K01687
	ilvE	K00826
Leucine	leuA	K01649
	leuC	K01703
	leuD	K01704
	leuB	K00052
Isoleucine	ilvA	K01754
	ilvB	K01652
	ilvM	K11258
	ilvC	K00053
	ilvD	K01687
	ilvE	K00826
Histidine
Arginine	argE	K01438
Alanine	alaA	K14260
Aspartate	aspC	K00813
Asparagine	asnA	K01914
Glutamate	PC, pyc	K01958
	pycA	K01959
	pycB	K01960
	CS, gltA	K01647
	ACO, acnA	K01681
	acnB	K01682
	IDH1, IDH2, icd	K00031
	aspC	K00813
	alaA	K14260
Glutamine	glnA, GLUL	K01915
Threonine	lysC	K00928
	thrA	K12524
	metL	K12525
	asd	K00133
	thrA	K12524
	metL	K12525
	thrB	K00872
	thrC	K01733
Serine/Glycine	serA	K00058
	serC	K00831
	serB	K01079
Tyrosine	pheA	K14170
	pheA1	K04093
	tyrA	K14187
	tyrA	K14187
	tyrB	K00832
Phenyalanine	tyrA	K14187
	pheA1	K04093
	pheA	K14170
	pheC	K01713
	pheA	K14170
	tyrB	K00832
Tryptophan	trpE	K01657
	trpG	K01658
	trpD	K00766
	trpCF	K13498
	trpCF	K13498
	trpA	K01695
	trpB	K01696
Shikimate/Chorismate	E2.5.1.54	K01626
	aroB	K01735
	aroQ	K03786
	aroE	K00014
	aroK	K00891
	aroA	K00800
	aroC	K01736
Molybdate transporter
	modA	K02020
	modB	K02018
	modC	K02017
	modF	K05776
Thiamine transporter	thiB, tbpA	K02064
	thiP	K02063
	thiQ	K02062
Spermidine/putrescine transporter	potD	K11069
	potC	K11070
	potB	K11071
	potA	K11072
Glycine betaine/proline transporter	proX	K02002
	proW	K02001
	proV	K02000
gamma-Hexachlorocyclohexane transporter	mlaD, linM	K02067
	mlaE, linK	K02066
	mlaF, linL, mkl	K02065
	linN	K18480
Phospholipid transporter	mlaC	K07323
	mlaD, linM	K02067
	mlaE, linK	K02066
	mlaF, linL, mkl	K02065
	mlaB	K07122
Mce system transporter	mlaD, linM	K02067
	mlaE, linK	K02066
	mlaF, linL, mkl	K02065
	mas	K18481
Phosphate transporter	pstS	K02040
	pstC	K02037
	pstA	K02038
	pstB	K02036
Arginine transporter	artJ	K09996
	artI	K09997
	artM	K09998
	artQ	K09999
	artP	K10000
D-Methionine transporter	metQ	K02073
	metI	K02072
	metN	K02071
Putative polar amino acid transporter	ABC.PA.S	K02030
	ABC.PA.P	K02029
	ABC.PA.A	K02028
Dipeptide transporter	dppA	K12368
	dppB	K12369
	dppC	K12370
	dppD	K12371
	dppF	K12372
Cationic peptide transporter	sapA	K19226
	sapB	K19227
	sapC	K19228
	sapD	K19229
	sapF	K19230
Nickel transporter	nikA, cntA	K15584
	nikB, cntB	K15585
	nikC, cntC	K15586
	nikD, cntD	K15587
	nikE, cntF	K10824
Heme transporter	hmuT, phuT, bhuT, hemT	K25132
	hmuU, phuU, bhuU, hemU	K25133
	hmuV, phuV, bhuV, hemV	K10834
Iron-siderophore transporter	fepB	K23185
	desE	K25287
	fagD, cchF, irp1A, piaA	K25286
	fepD, fagA, cchC, desH	K23186
	fepG, fagB, cchD, desG	K23187
	fepC, fagC, cchE, desF	K23188
Iron complex transporter	ABC.FEV.S	K02016
	ABC.FEV.P	K02015
	ABC.FEV.A	K02013
Zinc transporter	znuA	K09815
	znuB	K09816
	znuC	K09817
Manganese/iron transporter	sitA	K11604
	sitC	K11605
	sitD	K11606
	sitB	K11607
Lipopolysaccharide transporter	lptF	K07091
	lptG	K11720
	lptB	K06861
Drug efflux transporter	ybhR	K25180
	ybhS	K25181
	ybhF	K25182
	ybhG	K25183
Lipoprotein-releasing transporter	lolC_E	K09808
	lolD	K09810
Cell division transporter	ftsX	K09811
	ftsE	K09812
ABC-2 type transporter	ABC-2.P	K01992
	ABC-2.A	K01990
Orphan ABC ATPase	sufC	K09013
Enzyme I [TC:8.A.7]
	ptsI	K08483
Phosphocarrier protein HPr [TC:8.A.8]
	ptsH	K02784
	ptsO, npr	K08485
Multiphosphoryl transfer protein
	fruB, fpr	K11183
Enzyme II [TC:4.A]
Glc Family
>N-Acetylglucosamine
	crr	K02777
	nagE	K02804
	nagEb	K02803
N-Acetyl-D-glucosamine 6-phosphate
>Maltose/Glucose
	crr	K02777
	malX	K02791
Maltose 6'-phosphate/Glucose 6-phosphate
>Trehalose
	crr	K02777
	treB, treP	K02819
Trehalose 6-phosphate
>N-Acetylmuramic acid
	crr	K02777
	murP	K11192
N-Acetylmuramic acid 6-phosphate
Fru Family
>Fructose
	fruB	K02768
	fruA	K02770
	fruAb	K02769
Fructose 1-phosphate
	fruK	K00882
Fructose 1,6-bisphosphate
Man Family
>Mannose
	manX	K02794
	manXa	K02793
	manY	K02795
	manZ	K02796
Mannose 6-phosphate
>N-Acetylgalactosamine
	agaF	K02744
	agaV	K02745
	agaW	K02746
	agaE	K02747
N-Acetyl-D-galactosamine 6-phosphate
L-Asc Family
>L-Ascorbate
	ulaC, sgaA	K02821
	ulaB, sgaB	K02822
	ulaA, sgaT	K03475
L-Ascorbate 6-phosphate
Nitrogen Regulation
>Nitrogen	ptsN	K02806
Major facilitator superfamily (MFS)	proP	K03762
	oxlT	K08177
	nanT	K03290
	hcaT	K05820
	glpT	K02445
	lplT	K08227
	ampG	K08218
	bcr, tcaB	K07552
	emrD	K08154
	mdfA, cmr	K08160
	mdtH	K08162
	emrB	K03446
	smvA, qacA, lfrA	K08167
	ynfM	K08224
	ydjE	K08369
Other Transporters	GLPF	K02440
	GST, gst	K00799
	sspA, mglA	K03599
	focA	K06212
	mscL	K03282
	mscK, kefA, aefA	K05802
	mscM, bspA	K22051
	mscS	K03442
	mgtE	K06213
	motA	K02556
	motB	K02557
	exbB	K03561
	exbD	K03559
	tolQ	K03562
	tolR	K03560
	corA	K03284
	zntB	K16074
	crcB, FEX	K06199
	tlyC	K03699
	ompF	K09476
	TC.OOP	K03286
	ompX	K11934
	fadL	K06076
	fimD, fimC, mrkC, htrE, cssD	K07347
	aidA-I, misL	K12678
	ssp	K12685
	TC.FEV.OM1, fhuE, fpvA, fptA	K16088
	TC.FEV.OM2, cirA, cfrA, hmuR	K16089
	TC.FEV.OM3, tbpA, hemR, lbpA, hpuB, bhuR, hugA, hmbR	K16087
	TC.FEV.OM	K02014
	tolC, bepC, cyaE, raxC, sapF, rsaF, hasF	K12340
	SAM50, TOB55, bamA	K07277
	bamB	K17713
	bamC	K07287
	bamD	K05807
	bamE, smpA	K06186
	tamA	K07278
	tamB	K09800
	ata, sadA, emaA	K21449
	lptA	K09774
	lptB	K06861
	lptC	K11719
	lptD, imp, ostA	K04744
	lptE, rlpB	K03643
	yopB, popB, aopB	K23475
	yopD, popD, aopD	K23476
	sipB, ipaB, bipB	K13285
	sipD, ipaD, bipD	K13287
	sseB	K15344
	sseC	K15345
	sseD	K15346
	ptxA, artA, pltA	K11023
	corC, tlyC	K06189
	cidA	K06518
	lysP	K11733
	aroP	K11734
	cycA	K11737
	hutT	K16234
	potE	K03756
	arcD, lysl, lysP	K03758
	acrB, mexB, adeJ, smeE, mtrD, cmeB	K18138
	mdtB	K07788
	mdtC	K07789
	emrE, qac, mmr, smr	K03297
	sugE	K11741
	mdtI	K11742
	mdtJ	K11743
	rhtA	K11939
	arnE	K12962
	gntU	K06156
	dcuA	K07791
	opuD, betL	K05020
	pit	K16322
	panF	K14392
	putP	K11928
	gltS	K03312
	nhaA	K03313
	nhaB	K03314
	tet35	K18218
	nhaK	K24163
	kefB	K11747
	kefG	K11748
	trkH, trkG, ktrB, ktrD	K03498
	trkA, ktrA, ktrC	K03499
	codB	K10974
	uraA, pyrP	K02824
	uacT	K24206
	pbuG, azgA, ghxP, ghxQ, adeQ	K06901
	nupC	K11535
	tyrP	K03834
	mtr	K03835
	sdaC	K03837
	yjbB	K03324
	TC.DCUC, dcuC, dcuD	K03326
	wzxE	K16693
	murJ, mviN	K03980
	rhtB	K05834
	perM	K03548
	yhhQ	K09125
	ftsW, spoVE	K03588
	mntP	K23242
	FTR, FTH1, efeU	K07243
	efeO	K07224
	efeB	K16301
	p19, ftrA	K07230
	rcnA	K08970
	btsT	K23676
	tonB	K03832
	pal	K03640
	tolA	K03646
	tolB	K03641
	scsB	K08344
	dmsA	K07306
	dmsB	K07307
	dmsC	K07308
	emrA	K03543
	hasE, prtE, rsaE, prsE, eexE	K12537
	hlyD, cyaD	K11003
	rtxD, fitB	K12532
	acrA, mexA, adeI, smeD, mtrC, cmeA	K03585
	acrZ	K25859
	mdtA	K07799
	macA	K13888
	pnuC	K03811
	feoA	K04758
	feoB	K04759
	feoC	K07490
	uspB	K06144
Type I secretion system
alpha-Hemolysin/cyclolysin transporter	hlyB, cyaB	K11004
	hlyD, cyaD	K11003
	tolC, bepC, cyaE, raxC, sapF, rsaF, hasF	K12340
RTX toxin transporter	rtxB, fitA	K12530
	rtxE, fitC	K12531
	rtxD, fitB	K12532
	tolC, bepC, cyaE, raxC, sapF, rsaF, hasF	K12340
Multiple protein transporter	hasD, prtD, aprD, rsaD, prsD, eexD	K12536
	hasE, prtE, rsaE, prsE, eexE	K12537
	hasF, prtF	K12538
	tolC, bepC, cyaE, raxC, sapF, rsaF, hasF	K12340
Type IVa pilus homolog protein	ppdA	K02679
	ppdB	K02680
	ppdC	K02681
	ppdD	K02682
	hofB	K02504
	hofC	K02505
	hofM	K12288
	hofQ	K02507
	pilD, pppA	K02654
	yggT	K02221
Competence-related DNA transformation transporter (DNA-T) core components	comEA	K02237
	comEC	K02238
Type III secretion system
Type III secretion core apparatus	yscC, sctC, ssaC	K03219
	yscD, sctD, ssaD	K03220
	yscF, sctF, ssaG, prgI	K03221
	yscI, sctI	K04053
	yscJ, sctJ, hrcJ, ssaJ	K03222
	yscK, sctK	K04054
	yscL, sctL	K03223
	yscN, sctN, hrcN, ssaN	K03224
	yscO, sctO	K04056
	yscP, sctP	K04057
	yscQ, sctQ, hrcQ, ssaQ, spaO	K03225
	yscR, sctR, hrcR, ssaR	K03226
	yscS, sctS, hrcS, ssaS	K03227
	yscT, sctT, hrcT, ssaT	K03228
	yscU, sctU, hrcU, ssaU	K03229
	yscV, sctV, hrcV, ssaV, invA	K03230
	yscX, sctX	K04059
	invG	K22504
	prgK	K22505
	spaL	K22506
	spaP	K22507
	spaQ	K22508
	spaR	K22509
	spaS	K22510
	invE	K22511
Type III secretion related proteins	yscE, sctE	K04050
	yscG, sctG	K04051
	spaK, invB	K22512
	spaN, invJ	K22514
	prgH	K22488
	prgJ	K22487
Flagellar export apparatus	flhA	K02400
	flhB	K02401
	fliF	K02409
	fliH	K02411
	fliI	K02412
	fliN	K02417
	fliO, fliZ	K02418
	fliP	K02419
	fliQ	K02420
	fliR	K02421
Type IV secretion system
Conjugal DNA-protein transfer (VirB/D) protein	virB1	K03194
	virB2, lvhB2	K03197
	virB3, lvhB3	K03198
	virB4, lvhB4	K03199
	virB5, lvhB5	K03200
	virB6, lvhB6	K03201
	virB8, lvhB8	K03203
	virB9, lvhB9	K03204
	virB10, lvhB10	K03195
	virB11, lvhB11	K03196
	virD4, lvhD4	K03205
Conjugal transfer pilus assembly protein	traG	K12056
	traF	K12057
	traN	K12058
	trbC	K12059
	traU	K12060
	traW	K12061
	trbI	K12062
	traC	K12063
	traV	K12064
	traB	K12065
	traK	K12066
	traE	K12067
	traL	K12068
	traA	K12069
	traI	K12070
	traD	K12071
	dsbC	K03981
	traH	K12072
Type V secretion system
Autotransporter-1 (AT-1) family	aidA-I, misL	K12678
	ssp	K12685
Type VI secretion system
Imp/Vas secretion system core components	impL, vasK, icmF	K11891
	impK, ompA, vasF, dotU	K11892
	impJ, vasE	K11893
	impH, vasB	K11895
	impG, vasA	K11896
	impF	K11897
	impC	K11900
	impB	K11901
	impA	K11902
	hcp	K11903
	vgrG	K11904
	vasG, clpV	K11907
Chaperone-usher system
Type 1 pilus assembly protein	fimA	K07345
	fimC	K07346
	fimD, fimC, mrkC, htrE, cssD	K07347
Sec (secretion) system
Prokaryotic Sec-SRP core components	secD	K03072
	secF	K03074
	secE	K03073
	secG	K03075
	secY	K03076
	yajC	K03210
	yidC, spoIIIJ, OXA1, ccfA	K03217
	secA	K03070
	secM	K13301
	ftsY	K03110
	secB	K03071
	SRP54, ffh	K03106
Twin-arginine translocation (Tat) system
Twin-arginine translocation (Tat) pathway protein	tatA	K03116
	tatB	K03117
	tatC	K03118
OmpR family
PhoR-PhoB (phosphate starvation response)	phoR	K07636
	phoB	K07657
PhoQ-PhoP (magnesium transport)	phoQ	K07637
	phoP	K07660
EnvZ-OmpR (osmotic stress response)	envZ	K07638
	ompR	K07659
CpxA-CpxR (envelope stress response)	cpxA	K07640
	cpxR	K07662
BaeS-BaeR (envelope stress response)	baeS, smeS	K07642
	baeR, smeR	K07664
KdpD-KdpE (potassium transport)	kdpD	K07646
	kdpE	K07667
ArcB-ArcA (anoxic redox control)	arcB	K07648
	arcA	K07773
NarL family
NarQ-NarP (nitrate respiration)	narQ	K07674
	narP	K07685
RcsC-RcsD-RcsB (capsule synthesis)	rcsC	K07677
	rcsD	K07676
	rcsB	K07687
BarA-UvrY (central carbon metabolism)	barA, gacS, varS	K07678
	uvrY, gacA, varA	K07689
EvgS-EvgA (acid and drug tolerance)	evgS, bvgS	K07679
	evgA, bvgA	K07690
	fimZ	K07688
LytTR family
Unclassified	K02478	K02478
	K02477	K02477
NtrC family
GlnL-GlnG (nitrogen regulation)	glnL, ntrB	K07708
	glnG, ntrC	K07712
GlrK-GlrR (amino sugar metabolism)	glrK, qseE	K07711
	glrR, qseF	K07715
LuxR family
SsrA-SsrB	ssrA	K14978
	ssrB	K14979
Other families
Unclassified	rssB, hnr	K02485
09142 Cell motility
02030 Bacterial chemotaxis [PATH:ko02030]	tsr	K05874
	tap	K05877
	dppA	K12368
	cheA	K03407
	cheW	K03408
	cheY	K03413
	cheZ	K03414
	cheB	K03412
	cheR	K00575
	fliG	K02410
	fliM	K02416
	fliN	K02417
	motA	K02556
	motB	K02557
02040 Flagellar assembly [PATH:ko02040]	fliE	K02408
	fliF	K02409
	fliH	K02411
	fliI	K02412
	fliJ	K02413
	fliK	K02414
	fliL	K02415
	fliO, fliZ	K02418
	fliP	K02419
	fliQ	K02420
	fliR	K02421
	flhA	K02400
	flhB	K02401
	flgA	K02386
	flgB	K02387
	flgC	K02388
	flgD	K02389
	flgE	K02390
	flgF	K02391
	flgG	K02392
	flgH	K02393
	flgI	K02394
	flgJ	K02395
	flgK	K02396
	flgL	K02397
	fliC, hag	K02406
	fliD	K02407
	fliS	K02422
	fliT	K02423
	flgM	K02398
	flgN	K02399
	fliZ	K02425
	rpoD	K03086
	flhD	K02403
	flhC	K02402
	rpoN	K03092
	fliA, whiG	K02405
Peptidoglycan biosynthesis	murA	K00790
	murB	K00075
	murC	K01924
	murD	K01925
	murE	K01928
	ddl	K01921
	murF	K01929
	mraY	K01000
	murG	K02563
	uppS	K00806
	bcrC	K19302
	mrcA	K05366
	mrcB	K05365
	mtgA	K03814
	mrdA	K05515
	ftsI	K03587
	dacC, dacA, dacD	K07258
	dacB	K07259
Lipopolysaccharide (core lipid A biosynthesis)	lpxA	K00677
KDO2-lipid A biosynthesis	lpxC	K02535
	lpxD	K02536
	lpxH	K03269
	lpxB	K00748
	lpxK	K00912
	kdtA	K02527
	kdtA	K02527
	lpxL	K02517
	lpxM	K02560
CMP-KDO biosynthesis	kdsD	K06041
	kdsA	K01627
	kdsC	K03270
	kdsB	K00979
ADP-L-glycero-D-manno-heptose biosynthesis	gmhA	K03271
	gmhC	K03272
	gmhB	K03273
	gmhC	K03272
	gmhD	K03274
